# Supplementary material for: Modeling of Virion Collisions in Cervicovaginal Mucus Reveals Limits on Agglutination as the Protective Mechanism of Secretory Immunoglobulin A
Source: PLoS One. 2015 Jul 1;10(7):e0131351. doi: 10.1371/journal.pone.0131351 (PMC4488843; doi:10.1371/journal.pone.0131351)
Supplement: S1 File — The Excel file gives an estimate of the virions arriving at the epithelial layer having experienced no collisions (Eq 3), based on user-given input parameters. (XLSX) [file pone.0131351.s001.xlsx]

## Sheet: Sheet1
Boltzmann's constant (kB) =	1.38e-23	m^2*kg/(s^2*K)
Temperature (T) =	310.15	K
Viscosity of medium (eta) =	0.000696	Pa*s = kg/(s*m)
Particle radius (r) =	150	nm
Diffusivity = kB*T/(6*pi*eta*r) =	2.17495	um^2/s
Length of semen and CVM layers =	250	um
Length of CVM layer =	50	um
Total time =	12	hours
Virus concentration =	10000	RNA copies per mL
Average time to exit (tau) =	11302.9	s
Encounter rate	16.3987	s^-1
Probability of exit without collision =	99.9094
